# Supplementary material for: Progression risk assessments of individual non-invasive gastric neoplasms by genomic copy-number profile and mucin phenotype
Source: BMC Med Genomics. 2015 Feb 18;8:6. doi: 10.1186/s12920-015-0080-6 (PMC4346124; doi:10.1186/s12920-015-0080-6)
Supplement: Additional file 4: Figure S3. — Two-dimensional supervised cluster analysis using 43 samples. In this series, sample constitutions of the clusters were stable under the condition of gene size, containing ≥3-4 probes. The grey, yellow, and red underbars indicate stable intermediate and unstable clusters, respectively, as defined under this optimal condition. [file 12920_2015_80_MOESM4_ESM.xlsx]

## Sheet: demonstration
No	Gene symbol	Location	Association of chromosomal CNAs with gene CNAs	Stable											Intermediate				Unstable
				A7	A3	A5	B6	B8	B4	B10	B9	B2	B1	A6	B3	A1	A4	B11	B5	B12	Cd1m	Cd10m	Cm8	A2	Cd6m	Cd12m	Cd5m	Cd9m	Cm3	Cm6	Cd13m	Cm5	Cd16m	Cm1	Cm4	Cd4m	Cm7	Cm2	Cd7m	Cd15m	Cd11m	Cd8m	Cd3m	Cd2m	B7	Cd14m
1	FHL3	1p34.3		0.1112	0.4627	0.056	0.2202	0.6401	0.0167	-0.0937	-0.2376	0.2859	0.1003	-0.0509	-1.3804	-1.0183	0.4047	-0.8879	-0.8869	-0.927	-1.296	-0.6252	-1.2825	-1.116	-0.0712	-0.8037	-0.1292	0.1156	-0.4381	-0.2661	-1.5959	-0.404	-1.4882	-0.1921	0.4689	-1.1123	-0.3118	-0.3521	-1.1054	-0.605	-0.0137	-0.6621	-0.3538	0.0688	-0.0668	-0.4364
2	DSTYK	1q32		0.1447	-0.0007	0.1036	-0.1699	-0.3547	0.0516	0.1814	0.6665	0.1865	0.0659	-0.4746	-0.0499	-0.8334	-0.4854	-1.8746	-0.3981	-0.2401	-1.8951	-2.4818	-0.5469	-3.4043	-1.6101	-3.571	-2.8428	-1.5211	-1.1902	-0.9562	-4.3339	-0.5584	-1.2272	-1.2948	-0.7233	-0.92	-0.9072	-0.9566	-0.5102	-1.3957	0.0782	0.4309	0.7487	-1.8311	-0.1837	-2.0901
3	SLC32A1	20q11		-0.1123	0.097	0.1109	-0.0304	-0.1266	-0.0924	0.1805	0.3172	0.0807	0.2518	-0.121	-0.2428	-0.6439	-0.1448	-0.6439	-0.0318	-0.3472	-0.5635	-0.8985	-1.009	-1.8546	-0.5444	-1.4957	-0.0328	-0.857	0.3233	-0.0516	-1.0651	-0.0226	-0.7657	-0.6475	-0.4376	-0.2386	-0.2796	-0.6852	-0.6754	-0.0407	-0.8329	-1.0413	-1.1777	-0.8091	-0.4232	-0.5739
4	DIO2	14q24.2-q24.3		0.3936	0.2022	0.2899	0.16	0.1296	-0.0523	0.1651	0.2655	0.1307	0.0702	0.1167	0.4635	0.0393	-0.4199	-0.3472	-0.3509	-0.4467	-0.146	-0.3615	-0.5585	-0.2878	-0.1943	-0.5286	-0.4538	-0.5857	-0.1847	-0.317	-0.1169	-0.0448	-0.0499	-0.3325	-0.2977	-0.1607	-0.467	-0.1845	-0.3188	0.1463	-0.1715	0.1116	0.1997	-0.1859	0.441	-0.2796
5	SHROOM1	5q31.1	U	0.251	0.3933	0.1585	0.2176	0.1718	-0.1189	0.3988	0.3881	0.2736	0.3748	0.1273	-0.0617	-0.6774	-0.1541	-0.777	-0.5785	-0.4421	-0.5517	-0.2617	-0.5047	-0.9881	0.315	-0.2516	-1.1385	-0.6444	0.3607	-2.0523	-0.1276	-0.8865	-0.5394	-0.3823	0.031	0.1223	-0.2537	-0.5377	-1.0272	0.2213	-0.2123	-0.3819	-0.7564	-0.4572	-0.1394	-0.6976
6	COL11A2	6p21.3		0.3833	0.3198	0.2101	0.2072	0.1374	0.2173	0.3141	0.2696	0.1913	0.217	-0.0229	-0.4094	-0.1328	-0.3391	-0.2016	0.053	-0.4778	0.0317	-0.25	0.1541	-0.4708	-0.4235	-0.0037	-0.2518	-0.2795	0.1411	-0.4583	-0.2939	-0.2328	-0.6117	0.2984	0.08	0.3765	-0.1678	0.1194	-0.2949	0.1878	0.2003	-0.0327	0.0758	0.2101	0.0489	-0.1747
7	RAB11A	15q22.31		0.5232	0.3786	0.4384	0.4511	0.3638	0.4167	0.303	0.5418	0.2832	0.1925	0.2615	0.1511	0.4375	0.2644	0.0892	0.0574	-0.2455	-1.0736	-1.1744	0.0784	-0.472	-0.1937	0.0184	0.8015	-0.2191	-2.3428	-0.7313	-1.1582	-0.2413	-0.4634	-0.0318	0.3374	-0.033	-0.6461	-0.0738	0.2746	-0.5874	-0.9574	-0.1652	-0.3385	-0.4768	0.0583	0.2474
8	CAPNS1	19q13.1		0.4886	0.6049	0.3712	0.583	0.276	0.4892	-0.0334	0.8508	0.4582	0.1514	0.3656	0.8803	0.5722	0.9593	0.4744	-1.0221	-1.6948	0.0707	-0.6788	0.0855	-0.5623	0.5051	0.0905	0.2946	-1.3519	-1.9074	-1.5485	-2.9636	-1.3647	0.4807	0.1307	0.6416	0.1494	0.0954	-1.2046	0.0021	0.0173	-0.9644	-0.0128	0.0252	-0.7381	-1.2893	-0.4618
9	F12	5q35.3	U	0.6436	0.1531	0.1427	0.8143	0.2631	0.1059	0.9207	0.4137	-0.0565	0.6813	0.6018	0.0975	0.9332	0.8702	0.3306	-0.8984	-1.5049	-1.6311	-0.4023	-0.1287	-2.4133	-0.5691	0.71	-0.1172	-2.2247	-2.2789	-1.1559	-1.687	0.2532	-0.561	0.0585	-1.9867	0.0608	-0.6857	0.044	-0.4556	-0.3664	0.0085	-1.0253	0.8218	-0.1394	-1.224	-0.3294
10	TKTL2	4q32.2		0.4366	0.4414	0.2032	0.2903	0.293	0.1423	0.3191	0.8473	0.5569	0.3479	0.088	-0.2481	0.0697	-0.0462	-0.1019	-0.3325	0.2459	-0.2409	-0.9435	-0.2435	-0.6769	0.6658	-0.879	0.1524	0.0079	-1.3237	-0.176	-0.8637	-0.3355	-0.4722	0.2304	0.1872	-0.197	-0.4289	-0.4477	-0.8024	-0.0177	0.0745	-1.3553	0.0152	0.5427	0.1995	0.223
11	SOX3	Xq27.1		0.122	0.0672	0.3169	0.0883	0.0061	0.2573	0.1025	0.5883	0.2128	0.0937	0.2569	0.5857	-0.1059	0.2733	0.4432	0.2265	-0.8208	-0.5305	-0.542	-0.7413	-1.1466	-0.4555	-1.1618	-0.2338	0.494	-0.7473	-1.1046	-0.7992	0.3094	-0.3596	-0.0736	-0.6728	0.0115	0.1054	-0.9578	-0.4834	-0.1366	-0.7958	-1.0986	-0.1712	-0.4999	-0.1551	0.4191
12	CCDC94	19p13.3		0.2477	0.4094	0.5621	0.8524	0.0939	0.4333	0.6756	0.741	0.6082	0.7644	0.2102	0.4902	-0.5241	0.1928	0.0808	0.7001	-0.7332	-1.0527	-0.3131	-0.3316	0.0732	0.1492	0.1313	0.3574	-0.0523	-0.0983	-0.8872	-0.8329	0.6165	-0.8445	0.0208	0.6716	-1.3499	-0.0806	-0.1819	-1.6637	0.167	-0.144	-0.0586	-0.4928	-0.4538	-0.211	-0.6225
13	IRF2BP1	19q13.32		0.2933	0.2425	0.299	0.2733	0.1247	0.3118	-0.0249	0.2105	0.384	0.6042	0.3068	-0.01	0.2888	0.0002	-0.6825	0.146	-0.5035	-0.2254	-0.3644	0.1087	0.1444	0.8929	-0.032	0.143	-0.2649	0.0813	-0.2205	0.0563	-0.6396	-0.2747	-0.6208	-0.6225	-0.7413	-0.1055	-0.1762	-1.0768	-0.458	-0.1197	0.5711	-0.5104	-0.5558	0.0928	-0.9987
14	HIST1H2AI	6p22.1	S	0.2378	0.5031	0.5071	0.4051	0.5391	0.8378	0.2179	1.2541	0.541	0.2479	0.7248	0.568	-0.4537	0.102	0.1316	0.4166	0.0196	0.851	-0.7299	0.0462	-0.8647	0.2171	-0.368	-0.1595	0.0585	-1.4636	-1.3051	-1.2425	-1.394	-0.5322	-0.576	-1.5144	-1.1531	0.7611	0.2994	-0.3398	-0.6513	-0.1133	-0.1288	-1.0353	-0.7942	-0.2044	-0.2196
15	KIAA1143	3p21.31		0.1798	0.2743	0.0711	0.2615	-0.0907	-0.0188	0.3928	0.0304	-0.1433	-0.0288	-0.0021	0.1196	-0.3478	0.3142	0.4607	-0.1883	0.0902	-0.1499	-0.3941	-0.4471	-0.2809	-0.4856	-0.0042	-0.2327	-0.2914	-0.3617	-0.927	-0.9084	-0.268	-0.3854	-0.3934	-0.284	-0.7279	-0.4415	-0.7493	-0.8504	-0.4526	-0.5048	-0.33	-0.8463	-0.1224	-0.1815	-0.5073
16	PCBP3	21q22.3	U	0.0557	-0.0353	0.05	0.0834	0.0566	0.1182	-0.023	-0.2089	0.0525	-0.0495	0.2488	0.0651	0.2471	-0.2259	-1.0923	-0.1791	-0.1106	-0.2309	-0.4659	-1.0071	-0.6602	-0.2115	-0.2241	-0.2617	-0.5243	-0.6473	-0.7301	-1.1121	-1.0329	-0.4892	-1.0905	-1.3458	-0.3098	-1.1924	-1.3353	-1.0946	-0.4752	-0.5986	0.2383	-1.5669	-0.7238	-0.4035	-0.5293
17	THBS2	6q27		-0.0082	0.0682	0.047	0.1756	-0.0158	-0.227	0.0746	-0.0568	-0.1027	0.1919	0.0757	0.0587	-0.4069	-0.1631	-0.8686	0.1002	-0.3915	-0.2384	-0.2435	-0.9041	-0.0572	-0.9453	0.0362	-0.2188	-0.7705	-0.9895	-1.6312	-1.2097	-0.1303	-0.2666	-0.8028	-1.0995	-0.4926	-0.8649	-1.1834	-0.091	-0.1753	-1.1042	0.0219	-0.9155	-0.7573	0.0721	-0.7229
18	MLC1	22q13.33		0.2739	0.7776	-0.2423	0.1416	0.8304	0.4022	-0.2411	1.3813	0.0619	0.952	0.5063	1.397	0.5069	0.7314	-1.1194	-0.2048	-0.9442	-1.1316	-2.0692	-1.1339	-1.308	-0.8452	0.2585	0.0451	-0.4558	-1.2728	-2.8807	-0.6273	-0.6039	0.2	-1.3652	-0.4819	-0.66	-1.3496	-0.8119	-0.129	-0.7919	-0.684	-0.8184	-0.1289	-0.7567	-0.1371	-0.2257
19	PPP2R3B	Xp22.3 and Yp11.3		0.1735	0.1634	0.1705	0.2999	-0.2629	-0.1006	-0.1312	0.4911	0.2612	0.1359	0.1532	0.2296	-0.3036	-0.1742	-0.3066	0.0579	-0.1704	-0.9055	-1.4779	-0.9799	-0.2368	-0.8442	-0.287	0.0256	-0.6654	-1.2943	-1.2904	-0.8134	-0.5821	-0.1615	0.3751	0.1049	-0.2787	-0.6461	-0.2389	-0.4249	-0.5273	-0.5933	0.4796	-0.4404	-0.6967	-0.4828	-0.5146
20	IRS1	2q36		0.3225	0.1988	0.3141	0.2202	0.2277	0.1042	0.4403	0.4991	0.2227	0.2772	0.4401	0.3205	0.1888	0.1806	0.2394	-0.0749	-0.2506	0.0581	-0.3947	-0.1877	-0.7602	0.0536	-0.0705	0.0501	0.1174	0.4512	-0.01	-0.2129	-0.4762	-0.3059	-0.2349	0.2369	-0.0245	0.2365	-0.1065	0.1363	-0.1342	0.2172	-0.0052	0.0879	0.1678	-0.0016	-0.1379
21	RXRB	6p21.3	SI	1.091	0.8259	0.8564	0.8959	0.6716	0.5837	0.5084	1.2008	0.7584	0.4854	0.8989	0.5724	0.5244	0.6117	-0.4165	0.0483	-1.2457	0.1241	-0.4335	-0.2927	0.1911	0.4027	0.1136	-0.174	0.1174	-0.4224	-0.5083	0.2796	0.074	-0.0456	0.447	-0.4389	-0.5336	0.2452	-0.3963	0.5681	0.105	-0.109	0.987	0.0373	-0.676	-0.1241	-0.1373
22	PTPN18	2q21		0.2576	0.231	0.1082	0.1495	-0.0571	-0.1214	-0.1112	-0.0535	0.1515	0.0242	0.2533	0.6864	0.6769	0.7583	0.7825	-0.4358	-1.3515	-0.4618	0.1632	-0.0971	-0.0046	0.2226	-0.0386	0.56	-0.0746	0.4989	0.2283	0.1136	0.0373	-0.4938	0.1278	0.5308	-0.0505	0.251	-0.7088	0.6875	-0.0411	0.4865	0.9821	-0.1167	0.1668	-0.5109	0.0372
23	BBS5	2q31		0.3133	0.0659	0.1361	0.1747	0.0344	0.1138	-0.534	0.0465	0.5378	0.6014	1.0096	-0.3746	-0.4783	-0.5387	-0.4646	0.4174	-0.753	-0.0464	0.1944	-0.3515	0.4708	0.4184	0.6334	0.2931	0.289	0.9091	0.6424	-0.2423	-0.3704	0.5986	0.8849	-0.1578	0.1135	-0.1311	-0.1925	0.6102	-0.0502	-0.4178	-0.1043	-0.5667	0.3203	0.2019	-0.0169
24	SAMD9	7q21.2		0.4651	0.5016	0.3934	0.5407	0.1984	-0.0261	0.505	0.4431	0.4229	0.3829	0.6122	-0.1634	-0.2928	-0.2731	-0.3925	-0.3854	-0.4724	0.6134	0.1412	-0.1688	0.0104	0.2466	0.7514	0.2655	-0.1982	0.7893	-0.3422	-0.0594	-0.12	0.5521	0.4297	0.193	0.1783	0.1092	0.2724	1.0178	0.4808	-0.0452	0.0294	0.0796	-0.4329	-0.1143	-0.1815
25	UEVLD	11p15.1		0.1765	0.105	-0.144	-0.1664	-0.1865	-0.1741	-0.0094	0.6534	0.3625	-0.3729	0.1666	0.2429	0.2498	0.2094	0.1878	-0.4017	-0.3339	0.0271	0.2345	0.2624	-0.1956	-0.6609	-0.2542	-0.1318	-0.2758	0.0168	0.2593	-0.6304	0.0447	0.0184	0.1716	-0.1411	-0.1429	-0.4686	0.2101	-0.0657	-0.2229	-0.2656	-0.2762	0.0195	0.0168	-0.1875	0.0374
26	KCNE1	21q22.1-q22.2		-0.0644	0.1267	-0.0152	-0.0607	0.1245	0.4817	0.3895	-0.8263	0.1894	0.1874	0.1448	0.7348	0.6406	0.5863	0.8406	0.0988	0.0944	0.0141	0.841	-0.3852	-1.0892	-0.0568	-0.6196	0.5033	0.3064	0.859	1.2589	-0.8921	0.5603	-0.526	-0.3458	-0.2513	-0.1928	-0.6024	0.5063	-0.1749	-0.3344	-0.3088	0.4663	-0.713	0.0074	-0.0805	-0.125
27	HMGN1	21q22.3	U	0.2529	-0.0948	-0.3226	0.634	0.279	-0.4431	-0.6355	-0.9519	1.2973	-0.05	0.4898	0.8075	0.7934	0.9018	1.1346	-0.0087	-0.0416	0.3469	-0.0552	-2.1496	-0.0138	-1.8463	-0.4406	0.0912	1.4071	-1.091	0.0348	-2.5591	-0.0656	-0.3286	-0.0757	-0.9842	-0.9165	-0.1558	-0.0724	-0.391	-1.1889	-0.9341	0.7481	-0.0875	-0.3257	-0.6602	-0.4958
28	TMEM30A	6q14.1		0.2431	-0.1505	0.1756	0.123	0.2273	-0.0769	0.054	0.3345	0.6623	-0.4984	-0.0487	0.9878	0.8862	0.7453	1.0546	-1.1528	-0.6839	-0.3572	0.4557	-0.2909	-0.2852	0.7306	-0.4671	0.2073	0.5415	0.2487	0.2701	-0.0359	-0.3998	0.6456	-0.5466	-0.2491	-0.1488	0.3275	-0.3589	-0.2157	-0.3339	-1.3546	-0.2605	-0.1479	0.2437	-0.0606	-0.0268
29	VPS8	3q27.2		-0.0677	-0.0295	-0.021	-0.2826	0.0893	-0.1297	-0.0465	-0.2518	-0.297	0.1911	-0.2035	0.3707	0.2887	0.374	0.4366	0.1032	-0.9759	0.076	0.117	-0.1408	-0.0498	-0.0896	0.4432	-0.9491	0.4597	0.8786	0.2829	-0.3269	-1.1769	-0.1494	0.0997	0.1155	-0.0379	0.1625	-0.1067	0.1405	0.1192	-0.8028	-0.0485	0.2751	0.7228	0.1573	0.016
30	SAAL1	11p15.1		-0.6095	-0.2282	-0.2046	-0.0184	-0.2526	-0.2834	-0.138	0.395	0.0795	0.1978	-0.0337	0.8631	0.8832	0.9652	1.1401	0.2243	1.3636	-1.8687	-0.0173	0.3824	2.4215	-1.7643	0.6892	0.076	0.3796	-0.5167	-2.2551	-0.1509	-1.7837	-0.2583	-0.0934	-0.5404	-0.3533	-0.1466	0.7265	0.072	-0.144	0.275	-1.3927	-0.1064	-0.4926	-0.1888	0.234
31	EEF1A1	6q14.1		0.0921	-0.1098	-0.3535	-0.228	-0.3914	0.0158	0.0853	0.5017	-1.0945	-0.0345	1.2435	2.0215	1.4963	1.8901	1.8739	-0.4704	1.9625	-0.3275	1.0728	0.9619	1.4964	0.508	0.1141	-0.1006	0.4712	-1.9687	0.0348	-0.6034	1.6681	0.3513	1.1879	-0.1351	-0.0141	-0.7986	0.1925	0.3829	-0.8236	-1.2895	0.0699	-0.1203	-0.797	-0.9828	-0.1228
32	SEMA5B	3q21.1		-0.1289	-0.3271	-0.2933	-0.3534	-0.3997	-0.0921	-0.6038	-0.4507	-0.3759	-0.0944	0.0004	0.4343	0.0242	0.177	0.57	0.6195	0.112	-0.0094	0.9343	0.0587	-0.4886	0.6243	-0.0903	-0.1786	0.3407	0.1857	1.2112	0.8882	0.6754	0.3272	0.3285	0.2193	0.2592	0.2005	0.6662	-0.2769	-0.0168	-0.2065	0.9358	-0.0827	-0.1021	-0.1211	0.2826
33	TGS1	8q11		0.0382	-0.1312	0.0443	-0.3753	-0.0074	-0.107	-0.1515	-0.1775	-0.1694	-0.0679	-0.1261	0.3844	0.0409	0.158	0.2585	0.3151	0.8408	0.1316	-0.07	0.2746	-0.336	0.6203	0.279	0.3522	-0.0023	0.2038	0.3758	0.115	0.3778	0.1455	-0.3516	0.1928	0.35	0.2077	0.44	-0.3214	0.2514	-0.0313	0.5196	0.0829	0.6346	0.3805	0.2929
34	MTFR1	8q13.1	U	-0.1907	-0.1216	-0.0435	-0.1722	0.0135	0.0158	-0.0775	0.1479	-0.1676	-0.2401	-0.1456	0.176	0.3627	-0.3861	1.0384	0.1343	0.7218	0.6877	0.2112	0.6539	0.4727	0.6433	0.4521	-0.39	0.0172	0.5022	0.6424	0.4295	1.3894	0.2222	-0.1867	0.1122	0.5454	0.9251	0.5945	0.8234	0.086	0.157	1.1682	0.0812	0.0336	0.0445	0.2156
35	VPS13B	8q22-q23	U	-0.1335	-0.0159	-0.1006	-0.1035	0.1207	-0.0289	0.1013	-0.0528	0.0654	-0.0387	-0.0954	0.0909	0.0215	0.0557	-0.1168	0.0721	0.5199	0.4161	0.2334	0.0206	-0.009	0.4858	0.5277	0.6734	0.5224	0.2128	0.4532	0.4747	0.3808	0.3827	0.0767	0.4045	0.411	-0.0326	0.1802	0.3574	0.1766	0.3119	0.3543	0.0237	0.4763	0.1606	0.1198
36	NCOA2	8q13.3	U	-0.0884	-0.2152	0.0135	-0.295	-0.0701	0.1511	0.0316	-0.2673	0.0031	-0.0923	0.1339	-0.2787	-0.0188	-0.6577	-0.2745	0.2722	0.5523	0.3605	0.1123	0.3352	-0.6237	0.4254	0.6335	0.4453	0.5088	1.0967	0.769	0.123	-0.0827	0.2605	-0.1592	0.5311	0.3561	0.1319	0.6966	0.3975	0.0867	0.7974	0.899	0.1023	0.4442	-0.1163	0.2269
37	WWP1	8q21.3		-0.0571	-0.0857	-0.098	0.1836	-0.0511	-0.0054	-0.1101	0.2127	0.0656	0.0549	0.0641	-0.1282	-0.3346	-0.1104	-0.2635	0.0688	0.395	0.4401	0.2364	0.3516	0.0639	0.673	0.2315	0.2325	0.1125	0.0832	0.4012	-0.0562	0.5795	0.1706	0.0009	0.2223	0.4882	0.4722	0.4423	0.1685	0.2483	0.6721	1.0153	0.1478	0.5558	0.1624	0.1064
38	NIPAL2	8q22.2		0.0406	-0.1367	-0.0031	-0.0254	0.0363	0.1021	-0.0083	-0.2401	0.1238	0.0294	-0.3919	-0.4515	-0.3064	-0.1834	-0.165	-0.1448	0.1044	0.4004	0.0256	-0.0152	0.1142	0.5893	0.2497	0.441	0.3787	0.4749	0.5664	0.4225	0.2412	0.241	-0.1115	0.3692	0.372	0.7937	0.6866	0.2672	0.1644	0.1722	0.7672	-0.2141	0.2423	0.2809	0.1762
39	GRHL2	8q22.3		-0.0485	-0.0998	0.1347	-0.1512	0.0961	-0.0594	-0.154	0.293	-0.1039	-0.2186	-0.2447	-0.2459	-0.6317	0.1834	0.0321	0.0314	0.1759	0.1704	0.2204	0.2044	0.1596	0.5679	0.5414	0.5223	0.729	0.3744	0.2294	0.2986	0.1016	0.5461	0.0634	0.3547	0.5007	0.6353	0.4181	0.0774	0.2331	0.5615	0.6254	0.0286	0.4061	0.2191	0.2604
40	BAI1	8q24.3	U	-0.0524	-0.1068	-0.1121	-0.2536	0.0164	-0.4377	0.2865	0.0322	0.0441	0.0621	-0.7375	-0.5554	-0.5516	-0.4668	-0.2733	-0.2383	0.6009	0.3461	0.6185	0.2153	0.0308	0.3759	0.6222	0.4575	0.456	0.6266	0.26	0.4855	0.3103	0.5168	0.4439	0.7262	0.5646	1.3489	0.2989	0.4097	0.4015	0.3353	1.2029	0.1252	-0.0755	-0.8474	-0.0616
41	RPL21	13q12.2		0.6697	0.0341	-0.0785	0.3482	0.4394	-0.1692	0.2156	-0.1288	-0.3455	0.6339	-0.3445	-0.8133	-0.7171	-0.7005	-0.4719	-0.0682	0.8339	0.8798	0.1292	0.1864	-0.7053	0.7885	0.4873	0.2802	0.077	0.125	1.6309	0.2314	-0.0129	-0.5577	0.321	0.0235	0.1665	0.0344	0.1354	0.2511	0.141	0.4521	0.6235	-0.714	0.8661	0.0815	-0.0881
42	LDHA	11p15.1		0.2192	-0.1902	-0.1503	0.4676	0.5127	0.2457	0.2357	0.4863	0.3515	0.7305	-0.5291	-0.485	-0.395	-0.4341	-0.3687	0.2997	-0.7275	-0.3364	0.4158	0.6866	0.734	0.4206	0.6797	-0.0704	0.1516	0.4607	0.3146	0.1683	0.9685	-0.2227	-0.3463	0.0824	0.3015	0.3119	-0.0249	0.3495	0.6899	0.5757	0.3005	-0.1653	0.8936	-0.1087	0.316
43	CA1	8q21.2		-0.0772	-0.0319	0.1689	-0.1092	0.2291	0.2471	0.2889	-0.0367	0.517	0.4944	-0.1618	-0.3517	-0.5656	-0.3327	-0.3958	0.2952	0.7207	0.3978	0.0113	0.1883	0.4176	0.7993	0.9888	0.616	0.1648	0.9518	-0.4736	0.3329	0.5461	0.2622	-0.1036	0.0994	0.3819	-0.1586	0.2514	-0.2622	0.1688	0.1254	0.6306	-0.3304	0.5911	0.1425	-0.0317
44	F13A1	6p24.2-p23		-0.0047	0.0622	-0.2731	-0.09	-0.3726	0.1358	-0.592	-0.2504	-0.2736	-0.2854	-0.0076	-0.2792	-0.4386	-0.8941	-0.3803	0.5211	0.245	0.1089	-0.0834	0.0146	0.3926	0.513	0.8318	0.5794	-0.0549	0.2635	1.522	0.2383	1.3158	0.3879	0.0674	-0.149	0.5714	0.0765	0.4489	0.0418	0.2824	0.3261	0.8721	-0.2598	-0.3433	-0.0704	0.2063
45	JPH1	8q21		-0.1859	-0.2569	-0.2433	-0.0457	-0.378	-0.2649	-0.1525	-0.2881	-0.0409	-0.0523	-0.2379	-0.3009	-0.3534	-0.3117	0.3744	-0.1477	0.3384	0.1049	0.6859	0.3209	-0.139	0.659	0.7143	0.489	-0.041	0.6159	0.9442	-0.1049	0.2633	0.0908	-0.183	0.1701	0.6094	0.184	0.385	0.0696	0.056	0.2016	1.1494	0.0943	-0.3673	0.0675	-0.0764
46	UBE2W	8q21.11		-0.1145	-0.2213	-0.1858	-0.4344	0.1691	0.0581	-0.4925	-0.8515	0.4673	0.0156	0.0753	-0.5676	-0.6011	-0.4312	-0.5025	-0.262	0.126	0.0594	-0.1785	0.126	-0.0948	0.4039	0.3127	1.0799	-0.0699	0.3542	1.3204	-0.6224	0.5579	-0.3057	0.1078	0.4028	0.6737	0.1215	0.2366	-0.013	-0.228	-0.103	0.7851	0.0786	0.4288	-0.1036	0.2881
47	SLC27A3	1q21.1		0.2645	-0.1143	-0.0557	-0.0768	-0.1464	-0.0894	-0.1666	-0.1426	0.0317	-0.4129	0.1288	-0.5158	-0.3907	-0.6265	-0.4773	-0.1147	0.4332	-0.7877	0.1881	-0.1248	0.3095	0.2354	0.8313	0.0746	-0.0857	0.2614	0.3548	0.0162	0.2886	-0.7055	0.9968	0.1227	0.293	0.0459	0.9475	0.1087	0.1461	0.2707	1.7875	-0.1023	-0.1634	-0.9517	-0.0464
48	GDF5	20q11.2		-0.2142	-0.0213	-0.0705	0.0883	-0.0646	-0.0859	0.1441	0.3232	-0.079	0.0878	0.1243	-0.5018	-0.2979	-0.4659	-0.5515	-0.2097	0.1633	0.4428	0.2236	0.2805	0.2395	0.5745	0.8164	0.2827	1.4282	-0.0248	0.4075	0.4194	-0.1384	0.183	-0.3135	-0.1902	0.133	-0.1462	0.5918	-0.6196	1.2533	1.0481	0.4426	0.2197	0.6539	-0.2762	0.1875
49	CDC40	6q22.1		-0.053	-0.0426	-0.08	0.3686	-0.0202	-0.2311	-0.2834	-0.5042	0.3254	-0.2684	-0.1719	-0.4838	-0.4682	-0.5681	-0.6532	-0.1814	0.0653	-0.1423	0.1427	0.2558	0.0422	0.1105	0.0565	0.8674	1.1301	-0.5842	0.0327	0.0033	-0.1279	-0.1336	-0.3863	-0.2084	-0.041	-0.0399	-0.1534	-0.5507	-0.1199	0.9573	0.097	-0.2844	0.6178	0.5431	0.3023
50	CNN1	19p13.2-p13.1	I	0.0263	0.0047	-0.111	-0.0441	-0.151	-0.0786	-0.005	0.1091	0.027	-0.3791	0.1014	-0.4489	-0.3979	-0.3942	-0.3945	-0.5828	0.0283	-0.733	-0.5014	0.3504	-0.1053	0.1651	0.1491	0.5287	0.5271	-1.1159	-0.3415	-0.1168	-0.0002	0.4782	0.12	0.256	0.1144	0.031	0.1166	-0.5316	0.0356	-0.5688	-0.1949	-0.0045	-0.1529	-0.3177	-0.0545
51	PTGER1	19p13.1	I	0.29	0.3043	0.0447	0.3686	0.1479	0.1291	-0.1176	0.4377	-0.0732	0.043	-0.2034	-0.5101	-0.3667	-0.442	-0.4227	0.1281	-0.1416	-0.1977	-0.0045	0.1112	0.4478	0.473	0.3976	1.0942	0.2294	-0.8386	-0.2797	-0.4299	-0.3887	-0.0601	-0.3188	0.1747	-0.4053	-0.4399	-0.6711	-0.6481	-0.0147	0.4441	0.326	0.0946	0.1813	-0.5793	-0.3278
